# Supplementary material for: New fossil species of ommatids (Coleoptera: Archostemata) from the Middle Mesozoic of China illuminating the phylogeny of Ommatidae
Source: BMC Evol Biol. 2012 Jul 9;12:113. doi: 10.1186/1471-2148-12-113 (PMC3518168; doi:10.1186/1471-2148-12-113)
Supplement: Additional file 1 — Character matrix for fossil and extant taxa. “?": Character missing. “-”: Character inapplicable. [file 1471-2148-12-113-S1.ss]

xread
''28 28
Permocupes_sojanensis        0000000000000000000000000000
Platycupes_dolichocerus      000000??0010100000011?000000
Rhabdocupes_longus           0000000?01101000001110100000
Notocupoides_triassicus      0000000?01001000001110000001
Eurydictyon_conspicuum       0000000001001000001110100001
Zygadenia_viridis            000000???110?000001110100000
Notocupes_pingi              000000????1??000001110100000
Notocupes_nigrimonticola     0000000?0110100000111?100000
Amblomma_psilata             0000000101101000001111100000
Amblomma_porrecta            000000010110?000001111100000
Lithocupes_punctatus         10?0000?01111000001010000100
Liassocupes_parvus           1010??????????00?1110?000100
Cionocoleus_cervicalis       111000?101111110101000-01?10
Omma_stanleyi*               1110111-01111010111000000110
Omma_mastersii*              1110111-01?11010111000000110
Omma_gobiense                111011?-?111111011100?001?10
Omma_delicata                111011?-?1111000111000001?10
Pareuryomma_tylodes          1100110111000001001001010100
Pareuryomma_ancistrodonta    11?000???????001001001010??0
Pareuryomma_cardiobasis      11?000???1000001001001010?00
Odontomma_trachylaena        1100000111111000101000010100
Brochocoleus_applanatus      1100??0111111000001000110100
Tetraphalerus_bruchi*        10012-1011111110011001100110
Tetraphalerus_wagneri*       10012-1011111110011101100110
Tetraphalerus_decorosus      10011??011110100011001100100
Tetraphalerus_brevicapits    10011??011111100?11001??11?0
Tetraphalerus_glabratus      10011??01111110001100???11?0
Tetraphalerites_oligocenicus ??????????????????1001??1???
;
cc - 0.27;
proc /;
optcode u 0.27;
;
tread 'wha' (0(1((((6(2 5))(7(8 9)))(10(((11(16((13 14)(12 15))))((24(22 23))(25(26 27))))(21(20(17(18 19)))))))(3 4)))) * (0(1((((6(2 5))(7(8 9)))(10(((11((13 14)(16(12 15))))((24(22 23))(25(26 27))))(21(20(17(18 19)))))))(3 4)))) * (0(1((((6(2 5))(7(8 9)))(10((21(20(17(18 19))))(((24(22 23))(25(26 27)))(11(12(15(16(13 14)))))))))(3 4)))) * (0(1(((5((2 6)(9(7 8))))(10(((11((13 14)(16(12 15))))(24((27(25 26))(22 23))))((18(17 19))(20 21)))))(3 4)))) * (0(1(((7(5((2 6)(8 9))))(10(((11((13 14)(16(12 15))))(24((27(25 26))(22 23))))((18(17 19))(20 21)))))(3 4)))) * (0(1(((5((2 6)(9(7 8))))(10(((11(16((13 14)(12 15))))(24((27(25 26))(22 23))))((18(17 19))(20 21)))))(3 4)))) * (0(1(((5((2 6)(9(7 8))))(10(((18(17 19))(20 21))((24((27(25 26))(22 23)))(11(12(15(16(13 14)))))))))(3 4)))) * (0(1(((7(5((2 6)(8 9))))(10(((11(16((13 14)(12 15))))(24((27(25 26))(22 23))))((18(17 19))(20 21)))))(3 4)))) * (0(1(((7(5((2 6)(8 9))))(10(((18(17 19))(20 21))((24((27(25 26))(22 23)))(11(12(15(16(13 14)))))))))(3 4)))) * (0(1((3 4)((2 5 6 7 8 9)(10((20 21(17 18 19))((11(12 15 16(13 14)))(24(22 23)(25 26 27)))))))))
;
