# Supplementary material for: New fossil species of ommatids (Coleoptera: Archostemata) from the Middle Mesozoic of China illuminating the phylogeny of Ommatidae
Source: BMC Evol Biol. 2012 Jul 9;12:113. doi: 10.1186/1471-2148-12-113 (PMC3518168; doi:10.1186/1471-2148-12-113)
Supplement: Additional file 2 — Nine most parsimonious trees by TNT. [file 1471-2148-12-113-S2.tnt]

xread 'Data saved from TNT' 
28 28 
Permocupes_sojanensis 0000000000000000000000000000 
Platycupes_dolichocerus 000000??0010100000011?000000 
Rhabdocupes_longus 0000000?01101000001110100000 
Notocupoides_triassicus 0000000?01001000001110000001 
Eurydictyon_conspicuum 0000000001001000001110100001 
Zygadenia_viridis 000000???110?000001110100000 
Notocupes_pingi  000000????1??000001110100000 
Notocupes_nigrimonticola 0000000?0110100000111?100000 
Amblomma_psilata 0000000101101000001111100000 
Amblomma_porrecta 000000010110?000001111100000 
Lithocupes_punctatus 10?0000?01111000001010000100 
Liassocupes_parvus 1010??????????00?1110?000100 
Cionocoleus_cervicalis 111000?101111110101000?01?10 
Omma_stanleyi*   1110111?01111010111000000110 
Omma_mastersii*  1110111?01?11010111000000110 
Omma_gobiense    111011???111111011100?001?10 
Omma_delicata    111011???1111000111000001?10 
Pareuryomma_tylodes 1100110111000001001001010100 
Pareuryomma_ancistrodonta 11?000???????001001001010??0 
Pareuryomma_cardiobasis 11?000???1000001001001010?00 
Odontomma_trachylaena 1100000111111000101000010100 
Brochocoleus_applanatus 1100??0111111000001000110100 
Tetraphalerus_bruchi* 10012?1011111110011001100110 
Tetraphalerus_wagneri* 10012?1011111110011101100110 
Tetraphalerus_decorosus 10011??011110100011001100100 
Tetraphalerus_brevicapits 10011??011111100?11001??11?0 
Tetraphalerus_glabratus 10011??01111110001100???11?0 
Tetraphalerites_oligocenicus ??????????????????1001??1??? 
; 

Ccode  
   -[/1  0        -[/1  1        -[/1  2        -[/1  3        -[/1  4      
   -[/1  5        -[/1  6        -[/1  7        -[/1  8        -[/1  9      
   -[/1  10       -[/1  11       -[/1  12       -[/1  13       -[/1  14     
   -[/1  15       -[/1  16       -[/1  17       -[/1  18       -[/1  19     
   -[/1  20       -[/1  21       -[/1  22       -[/1  23       -[/1  24     
   -[/1  25       -[/1  26       -[/1  27    ; 
Ancstates 
 -0      -1      -2      -3      -4      -5      -6      -7      -8      -9      
 -10     -11     -12     -13     -14     -15     -16     -17     -18     -19     
 -20     -21     -22     -23     -24     -25     -26     -27    ; 
 
xgroup 
 
 
 
; 
agroup 
 
 
 
; 
taxcode  
+0      +1      +2      +3      +4      +5      +6      +7       
+8      +9      +10     +11     +12     +13     +14     +15      
+16     +17     +18     +19     +20     +21     +22     +23      
+24     +25     +26     +27      
; 

 
blocks 0; 
tread
'9 trees'
tshrink 
; 
*
(0 (1 ((((6 (5 (2 7 )))(8 9 ))(10 (((11 ((16 (12 15 ))(13 14 )))(24 ((22 23 )(27 (25 26 )))))((17 (18 19 ))(20 21 )))))(3 4 ))))*
(0 (1 ((((6 (2 5 ))(8 (7 9 )))(10 (((11 ((16 (12 15 ))(13 14 )))(24 ((22 23 )(27 (25 26 )))))((17 (18 19 ))(20 21 )))))(3 4 ))))*
(0 (1 ((((6 (5 (2 7 )))(8 9 ))(10 (((11 (16 ((12 15 )(13 14 ))))(24 ((22 23 )(27 (25 26 )))))((17 (18 19 ))(20 21 )))))(3 4 ))))*
(0 (1 ((((6 (2 5 ))(7 (8 9 )))(10 (((11 ((16 (12 15 ))(13 14 )))(24 ((22 23 )(27 (25 26 )))))((17 (18 19 ))(20 21 )))))(3 4 ))))*
(0 (1 ((((6 (2 5 ))(8 (7 9 )))(10 (((11 (16 ((12 15 )(13 14 ))))(24 ((22 23 )(27 (25 26 )))))((17 (18 19 ))(20 21 )))))(3 4 ))))*
(0 (1 ((((6 (2 5 ))(7 (8 9 )))(10 (((11 (16 ((12 15 )(13 14 ))))(24 ((22 23 )(27 (25 26 )))))((17 (18 19 ))(20 21 )))))(3 4 ))))*
(0 (1 (((2 (6 (5 (9 (7 8 )))))(10 (((11 (12 (15 (16 (13 14 )))))(24 ((22 23 )(27 (25 26 )))))(21 (20 (17 (18 19 )))))))(3 4 ))))*
(0 (1 (((7 (2 (6 (5 (8 9 )))))(10 (((11 (12 (15 (16 (13 14 )))))(24 ((22 23 )(27 (25 26 )))))(21 (20 (17 (18 19 )))))))(3 4 ))))*
(0 (1 (((2 (6 (5 (7 (8 9 )))))(10 (((11 (12 (15 (16 (13 14 )))))(24 ((22 23 )(27 (25 26 )))))(21 (20 (17 (18 19 )))))))(3 4 ))))
;
tgroup 
 
 
=0 (random_addseqs)        0 1 2 3 4 5 6 7 8  
 
; 
tshrink 
; 

proc/;
